# Supplementary material for: Ram Semen Cryopreservation for Portuguese Native Breeds: Season and Breed Effects on Semen Quality Variation
Source: Animals (Basel). 2023 Feb 7;13(4):579. doi: 10.3390/ani13040579 (PMC9951670; doi:10.3390/ani13040579)
Supplement: Supplementary file 1 [file animals-13-00579-s001.zip]

Archive with 1 entries (1 files):
- animals-2199469-supplementary.pdf
